# Supplementary material for: Health-Related Quality of Life as Assessed by the EQ-5D-5L Predicts Outcomes of Patients Treated with Azacitidine—A Prospective Cohort Study by the AGMT
Source: Cancers (Basel). 2023 Feb 22;15(5):1388. doi: 10.3390/cancers15051388 (PMC10000211; doi:10.3390/cancers15051388)
Supplement: Supplementary file 1 [file cancers-15-01388-s001.zip]

Archive with 1 entries (1 files):
- cancers-2208597-supplementary.pdf
